# Supplementary material for: Connections Between Gene Polymorphism and Fetlock and Hock Measurements in Polish Sport Horses
Source: Int J Mol Sci. 2025 Oct 2;26(19):9645. doi: 10.3390/ijms26199645 (PMC12525504; doi:10.3390/ijms26199645)
Supplement: Supplementary file 1 [file ijms-26-09645-s001.zip]

Archive with 2 entries (2 files):
- ijms-3861614-Table S1.pdf
- ijms-386161-Figures S1-S15.pdf
